# Supplementary material for: Novel Genetic Diagnoses in Septo-Optic Dysplasia
Source: Genes (Basel). 2022 Jun 28;13(7):1165. doi: 10.3390/genes13071165 (PMC9320703; doi:10.3390/genes13071165)
Supplement: Supplementary file 1 [file genes-13-01165-s001.zip]

Archive with 1 entries (1 files):
- genes-1780002-supplementary.pdf
